# Supplementary material for: Genetic Modifiers of Neurofibromatosis Type 1-Associated Café-au-Lait Macule Count Identified Using Multi-platform Analysis
Source: PLoS Genet. 2014 Oct 16;10(10):e1004575. doi: 10.1371/journal.pgen.1004575 (PMC4199479; doi:10.1371/journal.pgen.1004575)
Supplement: Table S1 — Genes significantly associated with clinical NF1 phenotypes. Filtered transcripts with putative phenotype/expression correlates (“Set of 80”); transcripts for qPCR verification (“Set of 21”) and qPCR-verified transcripts (“Verified 7”) for each of the six quantitative traits. qPCR-verified genes are shown in blue font. (XLSX) [file pgen.1004575.s002.xlsx]

## Sheet: Sheet1
Set of 80	Set of 21	Verified 7	Phenotype
C14orf139	C14orf139		CALM
SPATA18	SPATA18		CALM
LMO4	LMO4		CALM
DPH2	DPH2		CALM
RAB34	RAB34		Cherry hemangioma
RRAS	RRAS		Cutaneous NF
HIST2H2AC	HIST2H2AC		Height
MPHOSPH6	MPHOSPH6		Height
STAT2	STAT2		Head circumference
RHEB	RHEB		Head circumference
MCRS1	MCRS1		Head circumference
MAP2K4	MAP2K4		Head circumference
EIF2B1	EIF2B1		Head circumference
ARHGAP1	ARHGAP1		Head circumference
MED21	MED21	MED21	CALM
MSH6	MSH6	MSH6	CALM
FHL2	FHL2	FHL2	Height
RAB11FIP1	RAB11FIP1	RAB11FIP1	Height
PREB	PREB	PREB	Height
NMT2	NMT2	NMT2	Lisch nodules
TMEM109	TMEM109	TMEM109	Lisch nodules
C1orf173			CALM
EMX1			CALM
HIST1H1E			CALM
IGFBP3			CALM
RFNG			CALM
SPR			CALM
ANAPC13			Cherry hemangioma
CREBBP			Cherry hemangioma
GIMAP5			Cherry hemangioma
GIMAP7			Cherry hemangioma
GLS			Cherry hemangioma
IFITM1			Cherry hemangioma
NEFH			Cherry hemangioma
PACSIN3			Cherry hemangioma
POMC			Cherry hemangioma
TBCD			Cherry hemangioma
ZNF626			Cherry hemangioma
ACYP1			Cutaneous NF
APOBEC3F			Cutaneous NF
CACNB4			Cutaneous NF
CD47			Cutaneous NF
COMTD1			Cutaneous NF
DIDO1			Cutaneous NF
ELL			Cutaneous NF
INTS12			Cutaneous NF
ITGB3BP			Cutaneous NF
MAP4K3			Cutaneous NF
NCR3			Cutaneous NF
NDUFB1			Cutaneous NF
NLRP7			Cutaneous NF
PKP4			Cutaneous NF
S100A9			Cutaneous NF
AGPAT4			Head circumference
ARMC6			Head circumference
NUDT6			Head circumference
PAFAH2			Head circumference
SCYL3			Head circumference
SLAMF7			Head circumference
SLC25A19			Head circumference
STAT1			Head circumference
UROD			Head circumference
CLINT1			Height
HIST1H1C			Height
HIST1H2BJ			Height
HIST2H2AA3			Height
RALB			Height
VCAN			Height
ADAM10			Lisch nodules
CD82			Lisch nodules
FNTA			Lisch nodules
FOXA3			Lisch nodules
HLA-DMA			Lisch nodules
HLA-DMB			Lisch nodules
HLA-DRA			Lisch nodules
ISG15			Lisch nodules
KIAA0319L			Lisch nodules
PBXIP1			Lisch nodules
PPP2R3C			Lisch nodules
SLC1A1			Lisch nodules
Supporting Table S1
Genes, significantly associated with clinical NF1 phenotypes. Filtered transcripts with putative phenotype/expression correlates ("Set of 80"); transcripts for qPCR verification ("Set of 21") and qPCR-verified transcripts ("Verified 7") for each of the six quantitative traits. qPCR-verified genes are shown in blue font.
