# Supplementary material for: Genetic Modifiers of Neurofibromatosis Type 1-Associated Café-au-Lait Macule Count Identified Using Multi-platform Analysis
Source: PLoS Genet. 2014 Oct 16;10(10):e1004575. doi: 10.1371/journal.pgen.1004575 (PMC4199479; doi:10.1371/journal.pgen.1004575)
Supplement: Table S2 — Nominal p value of correlation between gene expression (by microarray or qPCR) and NF1 quantitative trait for 7 transcripts significantly associated with phenotype severity. Traits include café-au-lait macule (CALM) count (total number), Lisch nodules (LN) count (total number) and height (centile ranking for NF1 population as per Clementi et al. 1999 growth charts). All genes but TMEM109 were significant in all NF1-affecteds combined and in one of the gender subgroups; TMEM109 was significant in NF1-affected males only. We observed this gender-specific pattern of association in the microarray results as well (Figure S1). (XLSX) [file pgen.1004575.s003.xlsx]

## Sheet: Sheet1
	MED21/CALM	MSH6/CALM	NMT2/LN	TMEM109/LN	FHL2/Height	RAB11FIP1/Height	PREB/Height
All Affecteds (Microarrays)	0.0009	0.0007	3.7x10-5	0.33	0.0018	0.000140091	0.006
Females (Microarrays)	0.89	0.61	2.5x10-8	0.15	0.006	0.000115186	0.0001
Males (Microarrays)	8.7x10-7	0.0002	0.27	2.5x10-5	0.55	0.625227	0.59
All Affecteds (qPCR)	0.041	0.003	0.006	0.78	0.007	0.00144	0.011
Females (qPCR)	0.87	0.2	0.002	0.19	0.01	0.00186364	0.04
Males (qPCR)	0.007	0.014	0.99	0.005	0.88	0.268081	0.08
Supporting Table S2
Nominal p value of correlation between gene expression (by microarray or qPCR) and NF1 quantitative trait for 7 transcripts significantly associated with phenotype severity. Traits include café-au-lait macule (CALM) burden (total number), Lisch nodules (LN) burden (total number) and height (centile ranking for NF1 population as per Clementi et al. 1999 growth charts). All genes but TMEM109 were s…
