# Supplementary material for: Genetic Modifiers of Neurofibromatosis Type 1-Associated Café-au-Lait Macule Count Identified Using Multi-platform Analysis
Source: PLoS Genet. 2014 Oct 16;10(10):e1004575. doi: 10.1371/journal.pgen.1004575 (PMC4199479; doi:10.1371/journal.pgen.1004575)
Supplement: Table S4 — Location and regulatory annotation of SNPs associated with CALM count. (XLS) [file pgen.1004575.s005.xls]

## Sheet: Suppl table 3
Supporting Table S4: Location and regulatory annotation of SNPs associated with CALM count.
SNPa	Gene Designation	Chr	Minor Allele	Other Protein Coding Gene Annotation(s)b	Non-coding RNA Gene Annotation(s)b	Potential Regulatory Function of Region Containing SNPc
rs4660761	DPH2	1	G	5' of ATP6V0B	NA	This SNP is located in an active promoter and CpG island (CGI) (CGI, 121, UCSC) upstream of the gene ATP6V0B in normal penile foreskin melanocytes, fibroblasts and keratinocytes as well as normal lymphocytes. The G allele changes a CpA dinucleotide to CpG within the CGI 5' to ATP6V0B. The SNP is also located 3' of DPH2. The SNP containing DNA region interacts/ChIPs with POL2, BRCA1, E2F1, PHF8, a…
rs7161	DPH2	1	C	3’ UTR of DPH2	NA	This SNP is located in the 3' UTR of DPH2. The variant SNP allele can alter the DNA binding motif of NRSF. The SNP-containing region is also strongly enriched for POL2 in K562 and HeLa cells and also forms a chromatin loop structure with the upstream promoter region of IPO13 in K562.
